# Supplementary material for: Temperature-Adaptive Carrier Regulation and Enhanced Thermoelectric Performance in n-Type PbTe via Deep-Shallow Co-Doping
Source: Materials (Basel). 2026 Jul 2;19(13):2832. doi: 10.3390/ma19132832 (PMC13363260; doi:10.3390/ma19132832)
Supplement: Supplementary file 1 [file materials-19-02832-s001.zip]

Archive with 1 entries (1 files):
- materials-4393941-supplementary.pdf
